# Supplementary material for: Lifestyle Factors and Associations with Individual and Comorbid Cardiometabolic and Pulmonary Disease Among U.S. Adults
Source: Int J Environ Res Public Health. 2024 Dec 16;21(12):1674. doi: 10.3390/ijerph21121674 (PMC11675608; doi:10.3390/ijerph21121674)
Supplement: Supplementary file 1 [file ijerph-21-01674-s001.zip]

Archive with 1 entries (1 files):
- ijerph-3359658-supplementary.pdf
